# Supplementary material for: Cumulative oxygen consumption during development of two postharvest insect pests: Callosobruchus maculatus Fabricius and Plodia interpunctella Hübner
Source: J Stored Prod Res. 2018 Jun;77:92–5. doi: 10.1016/j.jspr.2018.03.006 (PMC5992328; doi:10.1016/j.jspr.2018.03.006)
Supplement: Data profile [file mmc1.xml]

<?xml version="1.0" encoding="UTF-8" standalone="no"?><data:data><datasets><author>dbaribut@purdue.edu</author><type>0</type><dataset><value>1</value><reason>Data will be made available on request</reason><comments/></dataset></datasets></data:data>
